# Supplementary material for: Genome-Wide Identification of CHYR Gene Family in Sophora alopecuroides and Functional Analysis of SaCHYR4 in Response to Abiotic Stress
Source: Int J Mol Sci. 2024 Jun 4;25(11):6173. doi: 10.3390/ijms25116173 (PMC11173228; doi:10.3390/ijms25116173)
Supplement: Supplementary file 1 [file ijms-25-06173-s001.zip]

Archive with 2 entries (2 files):
- Supplementary_Materials.pdf
- Table S2.xlsx
