# Supplementary material for: Genome-Wide Identification of CHYR Gene Family in Sophora alopecuroides and Functional Analysis of SaCHYR4 in Response to Abiotic Stress
Source: Int J Mol Sci. 2024 Jun 4;25(11):6173. doi: 10.3390/ijms25116173 (PMC11173228; doi:10.3390/ijms25116173)
Supplement: Supplementary file 1 [file ijms-25-06173-s001.zip › Table S2.xlsx]

## Sheet: Sheet1
Table S2 Amino acid sequence of CHYR family proteins of S. alopecuroides, A. thaliana and Glycine max (L.).
Gene name	Gene ID	Protein length	Protein sequence
AtCHYR1	AT5G22920	291	MDMGFHENEQNQEFANLMEIGSGHYGCSHYRRRCKIRAPCCDEIFDCRHCHNEAKDSLHIEQHHRHELPRHEVSKVICSLCETEQDVQQNCSNCGVCMGKYFCSKCKFFDDDLSKKQYHCDECGICRTGGEENFFHCKRCRCCYSKIMEDKHQCVEGAMHHNCPVCFEYLFDSTRDITVLRCGHTMHLECTKDMGLHNRYTCPVCSKSICDMSNLWKKLDEEVAAYPMPKMYENKMVWILCNDCGSNTNVRFHLIAHKCSSCGSYNTRQTQRGSDSHSCSSGMPQVVGSTG
AtCHYR2	AT1G18910	1254	MGVGDPLPLPPEKNRREVNKPPDIASTSSSSASAVNNARLSDAPILLFVYFHKAFRAQLAELQFLAGDTVRSGSDLAVELRSKFEFLKLVYKYHSAAEDEVIFSALDTRVKNIVFNYSLEHDATDDLFTSVFHWLNVLEEEQGNRADVLREVVLCIGTIQSSICQHMLKEERQVFPLMIENFSFEEQASLVWQFICSVPVMVLEEIFPWMTSLLSPKEKSEVETCFKEVVPNELSLQLVINSWLIDDSQSSLTALTKIMKGVQSVEVSENMTNSQTNSSSSGVFQRFWQWSKKMSFSSPNTGHILVHGIHLWHNAIRKDLVDIQKGLCQLTFPSLSLDLNVLVVRLNFLADVLIFYSNAFKTFFYPVFEDMVDQQHSSSSKQFTIDGHVENFKKSLDLE…
AtCHYR3	AT1G74770	1259	MGGGNLHSLPPENASVSASYAVTVGNTKLSDAPVLFFVYCHKAFRAQLVELRRFATDAAEADSFSGDLAVELSRKFEFLKLVYKYHSAAEDEVIFLALDKRVKNIVSNYSLEHAGTDDLFTSIFHWLHVLEEEIGSRSDVLREVILCIGTIQSSICQHMLKEERQVFPLLIEKFSFREQASLVWQFICSVPVMVLEDFLPWMISHLSHEEKIEVENCIKDVAPNEDSLQQVISSWLLDDSQSSCGTPTEIMKGVQYVNVSKSLKKSPESHPSSGCFQRFWEWSKKSLSIPNVGRSPIHGLRLFQNAIEKDLRDIQEGLCQAKFQTLILDLDVLMARLNFLADVLVSYSNAFKKFFHPVLEEMTARRSSTAKQFNIDDCLENFQRLLYKSADDKTKTDNF…
AtCHYR4	AT3G18290	1254	MATPLPDFETARGGGAVASSSTTVLPSSVSSSSSSSRPLPVANSFSDDAEEISPILIFLFFHKAVCSELEALHRLALEFATGHHVDLRLLRERYRFLRSIYKHHCNAEDEVIFSALDIRVKNVAQTYSLEHKGESNLFDHLFELLNSATETDESYRRELARSTGALQTSVSQHLAKEQKQVFPLLIEKFKYEEQAYIVWRFLCSIPVNMLAVFLPWISSSISVDESKEMQTCLKKIVPGEKLLQQVIFTWLGGKSNTVASCRIEDSMFQCCLDSSSSMLPCKASREQCACEGSKIGKRKYPELTNFGSSDTLHPVDEIKLWHKSINKEMKEIADEARKIQLSGDFSDLSAFDERLQYIAEVCIFHSLAEDKIIFPAVDGEFSFSEEHDEEENQFNEFRC…
AtCHYR5	AT3G62970	287	MGGSASLQSDSMEAAAAADSSIPRDKDFGKFQFGCEHYKRRCKIRAPCCNLIFSCRHCHNDSANSLPDPKERHDLVRQNVKQVVCSICQTEQEVAKVCSNCGVNMGEYFCDICKFFDDDISKEQFHCDDCGICRVGGRDKFFHCQNCGACYGMGLRDKHSCIENSTKNSCPVCYEYLFDSVKAAHVMKCGHTMHMDCFEQMINENQYRCPICAKSMVDMSPSWHLLDFEISATEMPVEYKFEVSILCNDCNKGSKAMFHILGHKCSDCGSYNTRRISTPQDPVSETE
AtCHYR6	AT5G18650	267	MEASPNDRLHFGKMGFGCKHYKRRCQIRAPCCNEVFDCRHCHNESTSTLRNIYDRHDLVRQDVKQVICSVCDTEQPAAQVCSNCGVNMGEYFCSICIFYDDDTEKQQFHCDDCGICRVGGRENFFHCKKCGSCYAVGLRNNHRCVENSMRHHCPICYEYLFDSLKDTNVMKCGHTMHVECYNEMIKRDKFCCPICSRSVIDMSKTWQRLDEEIEATAMPSDYRDKKVWILCNDCNDTTEVHFHIIGQKCGHCRSYNTRAIAPPVLPQ
AtCHYR7	AT5G25560	328	MGDVYFNHFAQQLQMSDQEKGEMSRHSHPHSINEESESSTLERVAAESLTNKVLDRGLMEYGCPHYRRRCCIRAPCCNEIFGCHHCHYEAKNNINVDQKQRHDIPRHQVEQVICLLCGTEQEVGQICIHCGVCMGKYFCKVCKLYDDDTSKKQYHCDGCGICRIGGRENFFHCYKCGCCYSILLKNGHPCVEGAMHHDCPICFEFLFESRNDVTVLPCGHTIHQKCLEEMRDHYQYACPLCSKSVCDMSKVWEKFDMEIAATPMPEPYQNRMVNSLQRLWEESRGTVPCGGSEMPKLQIIQHSPNQRLKLFLKLICYQMQLRAFHLIQ
GmCHYR1	Glyma.03G185700	234	MEPHRHLSKNELSNKKPRVEIPPSEIGCGHYGCSHYKRRCKIIAPCCNEIFDCRFCHNESKNSIEVKLADWHDISRHDVKRVICSLCGTEQDVQQMCINCGVCMGRYFCSKCKFFDDDLSKKQFHCDECGICRNGGVENMFHCNTCGFCYSSYLKDKHKCMEKAMHTNCPICFEFLFDTTKAIALLACGHNMHLGCIRQLQQRLMYACPVCSKSFCDMSVIWEKVDEIVSCVKI
GmCHYR2	Glyma.03G209900	271	MEPATEKREDFGKLQYGCEHYKRRCKIRAPCCNQIFPCRHCHNDAANSSSNPADRHELVRRDVKQVICSVCDTEQEVAKVCSSCGVNMGEYYCEICKFYDDDTDKGQFHCDECGICRVGGRDKFFHCKKCCACYSVSVQNNHSCVENSMKSFCPICLEYQFDSIKGSTILKCGHTMHMECYREMATQNQYRCPICLKTIVNDMNWEYLDREIEGVHMPEEYKFEVSILCNDCNSTSTVSFHIFGHKCLQCGSYNTRRISKPKQEGLGVSGT
GmCHYR3	Glyma.05G237500	1236	MASPLDGGGVAVLPNSVNKVDSSSVLNGGLKCSKPESPILIFLFFHKAIRNELDALHRLAVAFATGNRSDIKPLSGRYHFLSSMYRHHCNAEDEVIFPALDIRVKNVAQTYSLEHKGESNLFDHLFELLNSSINNVESFPKELASCTGALQTSVSQHMAKEEEQVFPLLIEKFSLEEQASLVWQFLCSIPVNMMAEFLPWLSASISPDESQDLRNCLIKIVPEEKLLQKVVFTWMEGRSSINTVETCADHSQVQCSSRALTHQLEKVNCACESTTTGKRKHSGSMIDVSDTTGTHPIDEILLWHSAIKKELSEIAVETRKIQHSEDFTNLSAFNERFQFIAEVCIFHSIAEDKVIFPAVDGEFSFFQEHAEEESQFNDFRRLIESIQSEGASSNSDVEF…
GmCHYR4	Glyma.06G074300	309	MGEVAVMHSEPLQFDCNDMKHITEKDVYNLLSNEEHILGEESSQSSNDKKINDLRERGYMKYGCQHYRRRCRIRAPCCDEIFDCRHCHNEAKNNINIDQKHRHDIPRHQVKQVICSLCETEQEVQQNCINCGVCMGKYFCGTCKLFDDDVSKQQYHCSGCGICRTGGCENFFHCHKCGCCYSTQLKNSHPCVEGAMHHDCPICFEYLFESVNDVTVLLCGHTIHKSCLKEMREHFQYACPLCLKSVCDMSKVWEKFDLEIAATPMPEPYQNKMVWILCNDCGKSSHVQFHLVAQKCLNCKSYNTRETRG
GmCHYR5	Glyma.07G093700	1242	MATPLTGLNGVGGGGGVAVLANPVSKVDSSANGGGGFGRSLSESPILIFSFFHKAIRNELDALHRLAMAFATGNCSDIQPLFQRYHFLTSMYRHHSNAEDEVIFPALDIRVKNVAQTYSLEHQGESDLFDHLFELLNSSIHNDESFPKELASCTGALQTSVSQHMAKEEEQVFPLLLEKFSLEEQASLVWQFLCSIPVNMMTEFLPWLSTSISPDESQDLRKCLSKIVPEEKLLQKVVFTWMEGGSSANTVENCLDHSQVRCSLNPLTHQNGKIKCACESTATGKRKYSGSIIDVSDTMRTHPIDEILLWHNAIKKELNEIAAQTRKIQLSGDFTNLSAFNERLQFIAEVCIFHSIAEDKVIFPAVDGKFSFFQEHAEEESQFNEFRSLIESIQSEGAT…
GmCHYR6	Glyma.07G250900	267	MEGSVNERLDFGKMGYGCNHYRRRCRIRAPCCNEIYSCRHCHNDAASLLKNPFDRHELVRQDVKQVVCSVCDTEQPVAQVCTNCGVKMGEYFCNICKFFDDDVEKEQFHCDDCGICRVGGRDNFFHCKKCGSCYAIGLRDNHLCVENSMRHHCPICYEYLFDSLKDTIVMKCGHTMHHECYVEMIKNDKYCCPICSKSVIDMSKTWKRIDEEIEATVMPEDYRNRKVWILCNDCNDTTEVYFHILGQKCGHCRSYNTRAVAPPVLPQ
GmCHYR7	Glyma.08G044700	1234	MATPLDGGGVAVLPNSVNKVDSSSALIGGLKCSKPESPILIFLFFHKAIRNELDALHRLAIAFATGNRSDIKPLSERYHFLSSMYRHHCNAEDEVIFPALDIRVKNVAQTYSLEHKGESNLFDHLFELLNSSINNDESFPRELASCTGALQTSVSQHMAKEEEQVFPLLIEKFSLEEQASLVWQFLCSIPVNMMAEFLPWLSTSISPDESQDMQNCLIKIVPQEKLLQKVVFSWMEGRSSINTIETCVNHSQVQCSSRSLTHQVEKVNCACESTTTGKRKHSESMIDVSDTTGTHPIDEILLWHNAIKKELSEIAVEARNIQHSGDFTNLSAFNERFQFIAEVCIFHSIAEDKVIFSAVDGEFSFFQEHAEEESQFKDFRHLIESIQSEGASSNSDVEF…
GmCHYR8	Glyma.09G115100	1235	MATAGGGGGGGCVAVMAGSCTVSTPSSSYGGGACSSNSKDTLIESPILIFCLFHKAISSELQSLHATAFDFVSNRRHSQPHSPLKIMSFSHRCHFLRTLYKHHCNAEDQVIFPALDKRVKNVAHTYFLEHEGEGLLFDQLFKLPNSNLLNEESYGRELASCIGALRTSICQHMFKEKEQVFPLVIEKFSSEEQGSLVWQFLCSIPVKMMAEFLPWLASYISSDEYQGLLSCLCTIIPKEKLLHQVIFGWMEGLKIKHRKCTHDTKVQWKDVGMSNLLSHNEKVYSICGSSKTVKRKRVGLNEDPTNSNISCPLDELLLWHKAIKQELSDLAETARKIQLSEEFSNLSSFSGRLQFITEVCISHSIAEDRVIFPAIKAELHFLQDHTDEELQFDKLRCLI…
GmCHYR9	Glyma.09G182600	1238	MATPLTGLNGGGGGVAVLTNPVNKVDSSANGGGGFGRSLSESPILIFSFFHKAIRNELDALHRLAMAFATGNCSDIQPLFQRYRFLRSMYSHHSNAEDEVIFPALDMRVKNVAQTYSLEHQGESDLFDHLFELLNSSIHNDESFPKELASCTGALQTSVSQHMAKEEEQVFPLLLEKFSLEEQASLVWRFLCSIPVNMMTEFLPWLSSSISPDESQDLQKCLSKIVPEEKLLQKVIFTWMEGRSSANTVENCLDHSQVRCSPNPLTHQNGKIKCACESTATGKRKYSGSSIDVSDTMRTHPIDEILLWHNAIKKELNEIAAQSRKIQLSGDFTNLSAFNERLQFIAEVCIFHSIAEDKVIFPAVDGKFSFYQEHAEEESQFNEFRSLIESIQSEEATSS…
GmCHYR10	Glyma.11G192900	298	MKTTAEVVSSHCLVVAECSQSSPTQLSAMEPQILNLGCMHYRRRCKIRAPCCDEVFDCRHCHNEAKNSEEVDAVDRHDVPRHEIKKVICSLCDVEQDVQQYCINCGICMGKYFCTICKFFDDDISKNQYHCDECGICRTGGKDNFFHCNRCGCCYSKVMEKGHRCVEGAMHHNCPVCFEYLFDTVREISVLPCAHTIHLDCVKEMEKHQRYSCPVCSKSICDMSSVWEKLDELIASTPMPETYKNKMVWILCNDCGVNSHVQFHIVAHKCLSCNSYNTRQIQGVPATSSSSRVTEMVR
GmCHYR11	Glyma.13G215600	274	MEGSVLERLDFGKMGYGCKHYRRRCRIRAPCCNELYFCRHCHNEATSMLSNPFDRHELVRQDVQHVVCSVCDTEQPVAQVCTNCGVRMGEYFCNICKFFDDDHWLHIKQTGKKQFHCDDCGICRLGGRENYSHCSKCGCCYSNTLRDNHLCVENSMRHHCPICYEYLFDSLKDIAVMKCGHTMHSECYLEMLKRDKYCCPICSKSVMDMSRAWKRIDEEIEATVMPDDYRYRKVWILCNDCNDTTEVYFHILGQKCGHCSSYNTRAIAPPVLSQ
GmCHYR12	Glyma.14G130700	308	MGEVAVMHSEPLQFECNDITVNMTEKEVYPPESNVDHLPGEESSQSTDHKNINYLQEKGFMEYGCQHYRRRCRIRAPCCNEIFDCRHCHNEAKNDINIDLKLRHDIPRHEVKQVICSLCGTEQEVQQNCINCGVCMGKYFCGTCKLFDDDISKQQYHCCGCGICRTGGSENFFHCYKCGCCYSTLLKNSHPCVEGAMHHDCPVCFEYLFESRNDVTVMPCGHTIHKSCLNEMREHFQYACPLCSKSVCDMSKVWEKFDLEIAATRMPEQYQNKMVWILCNDCGKTSHVQFHFVAQKCPNCKSYNTRQT
GmCHYR13	Glyma.15G097300	279	MPILSHHTTLSFFFLSLTKWIHSISYQFWCKHYRRRCRIRAPCCNELYFCRHCHNEATSMLSNPFDRHELIRQDVQHVVCTVCDTEQPVAQVCTNCGVRMGEYFCSICKFFDDDTGKQQFHCDDCGICRIGGRENYFHCNKCGSCYSTSLRDNHMCVENSMRHHCPICYEYLFDSLKDTAVMKCGHTMHSECYLEMLKRDKYCCPICSKSVMDMSRAWKRIDEEIEATVMPDDYRYRKVWILCNDCNDTTEVYFHVLGQKCGHCSSYNTRAIAPPVLPQ
GmCHYR14	Glyma.17G023400	319	MMEWPSFSFGYLPKSGNTFSSSLSQFHTLPHGRLCQRTSSFWEDWIWVFSFSLVFPFISISSLFCFDDRCNHYRRRCRIRAPCCNEIYSCRHCHNEAASLLKNPFDRHELVRQDVKQVICSVCDTEQPVAQVCTNCGVKMGEYFCNICKFFDDDVEKEQFHCDDCGICRVGGRDNFFHCKKCGSCYAVGLHDNHLCVENSMRHHCPICYEYLFDSLKDVIVMKCGHTMHHECYLEMIKNDKYCCPICSKSVIDMSKTWKRIDEEIEATVMPQDYRNRKVWILCNDCNDTTEVYFHILGQKCGHCRSYNTRTVAPPVLPQ
GmCHYR15	Glyma.17G096900	1262	MDDGDPSLSDKEEGENDEEDTPLLRVPLVDAPILLFVCFHKAFRSELDHLRRLAETASSLEDEPRRCRQIVLQLQRRFQFLKLAHKYHCAAEDEVIFLALDTHVKNVICTYSLEHRSTNGLFGSVFHFLDELMVPKENISKLFQELVYCIGILQTSIYQHMLKEEEQVFPLLIQKLSNKEQASLVWQFICSVPIMLLEEVLPWMVSFLSANKQSEVTQCLNEIAPMEKAMQEVLVSWLRSSKQTCTETCFQSGEFQGVDGFLHIERSLELSYCNRNSEEISSPMKVNGKEIEDGANQVNVLHLWHNAIKKDLKDILEELHLLRKSSCFQNLDSILIQLKFFADVLIFYSDAQKKFFHPVLNKHAYGWLSKSIEQFLGESNIEDIQQLLFYNSESGILLS…
GmCHYR16	Glyma.17G202700	308	MGEVAVMHSEPLQFECNDISVNMTEKEVYPPESNVERLPGEESSQSTDHKNINDLQERGYMEYGCQHYRRRCRIRAPCCNEIFDCRHCHNEAKNDINIDQKHRHDIPRHQVKQVICSLCGTEQEVQQNCINCGVCMGKYFCGTCKLFDDDISKQQYHCSGCGICRTGGSENFFHCYKCGCCYSTLLKNSHPCVEGAMHHDCPVCFEYLFESRNDVTVMPCGHTIHKSCLNEMREHFQYSCPLCLKSVCDMSKVWEKFDIEIAATPMPEQYQNKMVWILCNDCGKTSHVQFHFVAQKCPNCKSYNTRQT
SaCHYR1	Sa01G051120	339	MLLSLSHINTPNKLFFFYSNPINQTRNKLPLPTKLVSTQYYRNQGTPCFFPLSFSTSDSSQFSSTHVSSMDLGIHNFGCTHYRRRCKIRAPCCDEVFDCRHCHNDAKNSEEINPLDRHDIPRHEIKKVICSLCDTEQDVQQYCINCGVCMGKYFCATCKFFDDDISKNQYHCDECGICRTGGRDNFFHCKTCGCCYSKVMEEGHRCVERAMHHNCPVCFEYLFDTVRDITVLPCGHTIHFECVKEMEQHHRYSCPVCSKSICDMSSLWKKLDEVIASTPMPETYKDKMVWILCNDCGVKSRVQFHIVAHKCKMCNSYNTRQIQGNPATSCSSRVAEMVS
SaCHYR2	Sa02G109750	270	MDLGIHNFGCTHYRRRCKIRAPCCDEVFDCRHCHNEAKNSEEINTLDRHDFPRHEIKKVICSLCDTEQDVQQYCINCGVCMGKYFCATCKFFDDDISKNQYHCDACGICRTGGRDNFFHCKTCGCCYSKVMEEGHRCVERAMHHNCPVCFEYLFDTLRDITVLPCGHTIHLECVKEMEQHRRYSCPVCSKSICDMSSLWKKLDEVIASTPMPETYKDKMAWILCNDCGVNSHVQFHIVAHKCKMCNSYNTRQIQGNPATSCSSRVAEMVS
SaCHYR3	Sa05G228980	309	MGEVAVMHSEPVQFEYNDMKHVTEKDVCNLPSNAEHMFGEESSQSTDHKKINDLRERGYMEHGCQHYRRRCRIRAPCCNEIFYCRHCHNEAKNDINIDQKHRHDIPRHQVKQVICLLCGTEQEVQQNCINCGVCMGKYFCGTCKLFDDDVSKQQYHCNGCGICRAGGCENFFHCYKCGCCYSTMLKNSHPCVEGAMHHDCPVCFEYLFESMNDVTVMPCGHTIHKSCLNDMREHFQYACPLCSKSVCDMSKVWEKFDLEIAATPMPVLYQNKMVWILCNDCGETSHVQFHFVAQKCLNCKSYNTRQTRG
SaCHYR4	Sa06G275940	309	MGEVAVMHSEPVQFECNDMKHVTEKDVYNLPSNAEHMLGEESTQSVDHKKIDDLRERGYMEHGCQHYRRRCRIRAPCCNEIFDCRHCHNEAKNNIDIDQKHRHDIPRHQIKQVICSLCGTDQEVQQNCINCGVCMGKYFCGACKLFDDDVSKQQYHCSGCGICRTGGCENFFHCHKCGCCYSTMLKNSHPCVERALHHDCPVCFEYLFESMNDVTVMPCGHTIHKSCLNDMREHFQYACPLCSKSACDMSKVWEKFDLEIAATPMPELYQNKMVWILCNDCGETSHVQFHFVAQKCLNCKSYNTRQTRG
SaCHYR5	Sa07G314120	1247	MATPFTGLQQQHLDGGGGLAVLSNSVNKVDSSSALNGGAALKKCSELDSPILIFLFFHKAIRNELDVLHRLAMAFATGDRSDIHPLPERYHFLSSIYRHHSNAEDEVIFPALDRRVKNVAHTYSLEHKGESNLFDHLFELLNSSIHNDESFPRELASCTGALQTSVSQHMAKEEEQVFPLLIEKFSLEEQASLVWQFLCSIPVNMMAEFLPWLSTSISPDESQDLRICLIKIVPEEKLLQKVIFSWMEGRSSVNSVESLVDHSQDRCNSSPLTHQVEKVSCVCESTTTGKRKYSGFMLDVSDADGTHPIDEILLWHNAIKKELSEIAVETRKIQHSGDFTNLSAFNERLQFIAEVCIFHSIAEDNVIFPAVDGKFSFFQEHAEEESQFNDFRSLIEGIQ…
SaCHYR6	Sa08G372170	1247	MATPFTGLQQQHLDGGGGLAVLSNSVNKVDSSSVLHGGAALKKCSELDSPILIFLFFHKAIRNELDVLHRLAMAFATGDRPDIHPLPERYHFLSSIYRHHSNAEDEVIFPALDIRVKNVAQTYSLEHKGESNLFDHLFELLNSSIHNDESFPRELASCTGALQTSVSQHMAKEEEQVFPLLIEKFSLEEQASLVWQFLCSIPVNMMTEFLPWLSTSISRDESQDLRNCLIKIVPEEKLLQKVIFSWMEGRSSVNRVESLVDHSQDRCNSRPLTHQVEKVSCVCESTTTGKRKYSGFMPDVSDADGTHPIDEILLWHNAIKKELSEIAVETRKIQHSGDFTNLSAFNERLQFIAEVCIFHSIAEDNVIFPAVDGKFSFFQEHAEEESQFNDFRSLIEGIQ…
SaCHYR7	Sa09G431320	271	MEHSDSAASETERREDTGKLQHGCEHYKRRCKIRAPCCNQIFPCRHCHNDAMSSLSNPKDRHELVRRDVKQVICSICDTEQEVAKVCSNCGVNMGEYFCEICKFYDDNTDKGQFHCDECGICRVGGRDNFFHCEKCGSCYSVGLQNNHLCVENSMKSFCPVCCEYLFDSIKGTTILSCGHTLHVECHREMAAQNQYRCPICSKSIFDMSRNWELLDQEIEAVPMPEEYNFEVSILCNDCNTTSTVSFHFSGHKCRHCSSYNTRRISTREQQ
SaCHYR8	Sa09G459760	267	MEPSAIERLDFGKMGYGCKHYRRRCRIRAPCCNEIYSCRHCHDEATSMLSNPFDRHELVRQDVKQVICSVCDTEQPVAQVCTNCGVRMGEYFCDICKFFDDDTGKQQFHCDDCGICRVGGRKNFFHCNKCGSCYSVGLRDNHSCVENSMRHHCPICYEYLFDSLKDTTVMKCGHTMHCECYQEMINRDKYCCPICSKSVIDMSRAWKRIDEEIEATVMPDDYRYKKVWILCNDCNDTTQVYFHIIGQKCGHCSSYNTRAIAPPVLPQ
SaCHYR9	Sa10G477850	259	MEHADSAAASETERREDTGKLQHGCEHYKRRCKIRAPCCNQIFPCRHCHNDAMSSLSNPKDRHELVRRDVKQVICSICDTGQEVAKVCSNCGVNMGEYFCEICKFYDDNTDKGQFHCDECGICRVGGRDNFFHCEKCGSCYSVGLQNNHLCVENSMKSFCPYLFDSIKGTTILSCGHTMHVECYGEMETQNQYRCPICSKSIFDMSRNWELLDQEIEAVPMPEEYNFEVSILCNDCNTTSTVSFHFSGHKCRHCSSYNT
SaCHYR10	Sa10G510660	267	MEPSAIERLDFGKMGYGCKHYRRRCRIRAPCCNEIYSCRHCHNEATSMLSNPFDRHELVRHDVKQVICSVCDTEQPVAQVCTNCGVRMGEYFCNICNFFDDDTGKQQFHCDDCGICRVGGRENFFHCNKCGSCYSVGLRDNHLCVENSMRHHCPICYEYLFDSLKDTTVMKCGHTMHCECYQEMINRDKYCCPICSKSVIDMSRVWKRIDEEIEATVMPDDYRYKKVWILCNDCNDTTQVYFHIIGQKCRHCSSYNTRAIAPPVLPQ
SaCHYR11	Sa11G521360	1238	MATPLTGLQHLDGVAVLSNPVNTVDSSSNGGFGFNPSQLESPILIFCFFQKAIRNELDSLHRLAMAFATGIRSDIKPLSERYHFIRSMYTHHSNAEDEVIFPALDIRVKNVAQTYSLEHKGESNLFDHLFELLNSSAQNDESFPRELASCTGALQTSVSQHMAKEEEQVFPLLIEKFSLEEQASLVWQFLCSIPVNMMAEFLPWLSTSISPNESQDLRKCLRKIVPEEKLLQKVIFTWMEGRSNANTVENCVDHSQVRCSPSRLTHQIGKVKCACESTATGKRKYSGTILDVSDSMGTHPIDEILLWHNAINKDLNEIAAEARKIQLSGDLNNLSAFNERLQFIAEVCIFHSIAEDKVIFPAVDEEFSFFQEHAEEESQFNDFRCLIENIQNEGATSNS…
SaCHYR12	Sa11G534300	308	MGEVAVMHSGLLHLECHGVNHMTEKDVHTPKSNVERMPGEESNQSTDDNKINDLQEKGYMEHGCQHYQRRCQIRAPCCNEIFYCHHCHNEAKNDINIDQKHRHNIPRHQVKQVICSLCGIEQEVQQNCINCGVCMGKYFCETCKLFDDDISKQQYHCNGCGICRTGGRENVFHCNKCGCCYSILLKNSHPCVERAMHHDCPICCEYLFESTKGVIVMPCGHTIHKSCLEEMREHFQYACPLCSKSVCDMSKVWEKFDLEIAATPMPAPYQKIVWILCNDCAKFSHVQFHFVGQKCLHCKSYNTRQTRG
SaCHYR13	Sa12G563780	1238	MATPLTGLQHLDGVAVLSNPVNKVDSSSNGGFGFNSFQLESPILIFCFFQKAIRNELDSLHRLAMAFATGIRSDIKPLSERYHFIRSMYTHHSNAEDEVIFPALDIRVKNVAQTYSLEHKGESNIFDHLFELLSSSAQNDESFPRELASCTGALQTSVSQHMAKEEEQVFPLLIEKFSLEEQASLVWQFLCSIPVNMMAEFLPWLSTSISPNESQDLRKCLRKIVPEEKLLQKVIFTWMEGRSSANTVENCVDHSQVRCSPGRLTHQIGKVKCACESTATGKRKYPGTILDVSDSMGTHPIDEILLWHNAINKDLNEIAAEARKIQLSGDLNNLSSFNERLQFIAEVCIFHSIAEDKVIFPAVDEEFSFFQEHAEEESQFNDFRCLIENIQNEGATSNS…
SaCHYR14	Sa12G576360	308	MGEVAVMHSEPLHLECHGVNHMTEKDVHTPKSNVEHVPGEESDQSTHDNKINDLQEKGYMEYGCQHYRRRCHIRAPCCNEIFYCHHCHNEAKNDINIDQKHRHNIPRHQVKQVICSLCGSEQEVQQKCINCGVCMGKYFCETCKLFDDDISKQQYHCSGCGICRTGGGDNVFHCNKCGCCYSILLKNSHPCVERAMHHDCPICCEYLFESTKGVIVMPCGHTIHKSCLEEMREHLQYACPLCSKSVCDMTKVWEKFDLEIAATPMHAPYQKMVWILCNDCGKFSHVQFHFVGQKCLHCKSYNTRQTRG
SaCHYR15	Sa13G635820	1287	MGGGDPSLSDKEEEEDDEEDLPDILSRARLVDAPILLFVCFHKAVRSELRLLRRLVETASLEDGPQSKRETVLKLQRRFHFLKLAYKYHCAAEDEVIFLALDIHVKNVVCTYSLEHKSTDDLFDSIFHFLDELMGLNENFSKLFQELLYCIGILQASIYQHMLKEEEQVFPLLIQKLSTKEQASLVLQFICSVPIMLLEEVLPWMVSFLSTDKQAEVTQCLNEIAPMEKALQEVGHSLVLNLFLKTHCPFTNSDIIVKVLVFWVGSKNQTFSEVYFQSEEVQDADGSLDIERSLRLSSCNRNSKEIPSWMKVNGLEIEDGVNQVDVLHLWHEAIKKDLKEILEELYLIRNSSCFQNLDSIVVQIKFFADVLIFYSNAQKTFFHPVLNKFAYVWLSKSTE…
SaCHYR16	Sa13G645440	270	MEMEGSANEERLDFGKMGYGCKHYRRRCRIRAPCCNEIYSCRHCHNEATSMLRNPFDHHELVRQDVKQVVCSVCDTEQPVAQVCTNCGVRMGEYFCNICKFFDDDTGKQQFHCDDCGICRVGGQDNFFHCKKCGSCYSVGLRDNHLCVENSMRHHCPICYEYLFDSLKDTIVMKCGHTMHCECYQEMMKRDKYCCPICSKSVVDMSRIWKRIDEEIEATVMPEDYRYRKVWILCNDCNDTTEVYFHILGHKCGHCRSYNTRAIAPPVFPQ
SaCHYR17	Sa14G680390	1287	MGGGDPSLSDKEEEDDEEKDLPDILSRVRLVDAPILLFVCFHKAFRSELRLLRRLVETASLEDEPQSKRETVLKLQRRFHFLKLAYKYHCAAEDEVIFLALDIHVKNVVCTYSLEHKSTDDLFDSIFHFLDELMGPNENFSKLFQELLYCIGIVQTSIYQHMLKEEEQVFPPLIQKLSTEEQASLVLQFICSVPIMLLEEVLPWMVSFLSTDKQAEVTQCLNEIAPMEKALQEVGHSSALDLFLKTHCPFTNSDIIVKVLVFWVGSKNQTFSEGYFQSEEVQDADGSLDIERPLRLSSSNRNSKEISSWMKVNGLEIEDGVNQVNVLHLWHEAIKKDLKEILEELYLIRNSRCFQNLDSIVVQIKFFADVLIFYSNAQKTFFHPVLNKFAYVWLSKSTE…
SaCHYR18	Sa14G691080	287	MAGLGFPFEDQDKPTNLPKSGNSPNEERLDFGKMGYGCKHYRRRCRIRAPCCNEIYSCRHCHNEATSLLRNPFDHHELVRQDVKQVVCSVCDTEQPVAQVCTNCGVRMGEYFCNICKFFDDDTGKQQFHCDDCGICRVGGQDNYFHCKKCGSCYSVALRDNHLCVENSMRHHCPICYEYLFDSLKDTIVMKCGHTMHFECYQEMMKRDKYCCPICSKSVVDMSRIWKRMDEEIEATVMPEDYRYRKVWILCNDCNDTTEVYFHILGHKCGHCRSYNTRAIAPPVFPQ
